# Supplementary material for: Two featured series of rRNA-derived RNA fragments (rRFs) constitute a novel class of small RNAs
Source: PLoS One. 2017 Apr 25;12(4):e0176458. doi: 10.1371/journal.pone.0176458 (PMC5404876; doi:10.1371/journal.pone.0176458)
Supplement: S1 File — The results validated our hypothesis that the rRF5 and rRF3 series in human have the same enrichment levels on the 5' and 3' ends of the 5.8S and 28S rRNA gene as the rRF5 and rRF3 series in ticks. (XLSX) [file pone.0176458.s001.xlsx]

## Sheet: Amblyomma
AF291874.1
Gene	Start	End	Length
18S rRNA	236	2050	1815
ITS1	2051	3616	1566	internal transcribed spacer 1
5.8S rRNA	3614	3765	152
ITS2	3766	4757	992	internal transcribed spacer 2
28S rRNA	4758	8762	4005
Read sequence					Start	End	Length	Count
18S rRNA rRF5 series
TACCTGGTTGATCCTGCCAGTAATCATATGCTTGTCTCAA					236	275	40	153
TACCTGGTTGATCCTGCCAGTAATCATATGCTTGTCTCA					236	274	39	608
TACCTGGTTGATCCTGCCAGTAATCATATGCTTGTCTC					236	273	38	618
TACCTGGTTGATCCTGCCAGTAATCATATGCTTGTCT					236	272	37	73
TACCTGGTTGATCCTGCCAGTAATCATATGCTTGTC					236	271	36	705
TACCTGGTTGATCCTGCCAGTAATCATATGCTTGT					236	270	35	370
TACCTGGTTGATCCTGCCAGTAATCATATGCTTG					236	269	34	329
TACCTGGTTGATCCTGCCAGTAATCATATGCTT					236	268	33	1010
TACCTGGTTGATCCTGCCAGTAATCATATGCT					236	267	32	564
TACCTGGTTGATCCTGCCAGTAATCATATGC					236	266	31	152
TACCTGGTTGATCCTGCCAGTAATCATATG					236	265	30	33
TACCTGGTTGATCCTGCCAGTAATCATAT					236	264	29	24
TACCTGGTTGATCCTGCCAGTAATCATA					236	263	28	13
TACCTGGTTGATCCTGCCAGTAATCAT					236	262	27	12
TACCTGGTTGATCCTGCCAGTAATCA					236	261	26	21
TACCTGGTTGATCCTGCCAGTAATC					236	260	25	252
TACCTGGTTGATCCTGCCAGTAAT					236	259	24	59
TACCTGGTTGATCCTGCCAGTAA					236	258	23	2
TACCTGGTTGATCCTGCCAGTA					236	257	22	99
TACCTGGTTGATCCTGCCAGT					236	256	21	1183
TACCTGGTTGATCCTGCCAG					236	255	20	84
TACCTGGTTGATCCTGCCA					236	254	19	1106
TACCTGGTTGATCCTGCC					236	253	18	6069
TACCTGGTTGATCCTGC					236	252	17	652
TACCTGGTTGATCCTG					236	251	16	200
TACCTGGTTGATCCT					236	250	15	399
5.8S rRNA rRF5 series
GACTCTAAGCGGTGGATCACTCGGTTCTCGGGTCGATGAA					3612	3651	40	322
GACTCTAAGCGGTGGATCACTCGGTTCTCGGGTCGATGA					3612	3650	39	235
GACTCTAAGCGGTGGATCACTCGGTTCTCGGGTCGATG					3612	3649	38	1616
GACTCTAAGCGGTGGATCACTCGGTTCTCGGGTCGAT					3612	3648	37	260
GACTCTAAGCGGTGGATCACTCGGTTCTCGGGTCGA					3612	3647	36	60
GACTCTAAGCGGTGGATCACTCGGTTCTCGGGTCG					3612	3646	35	106
GACTCTAAGCGGTGGATCACTCGGTTCTCGGGTC					3612	3645	34	131
GACTCTAAGCGGTGGATCACTCGGTTCTCGGGT					3612	3644	33	727
GACTCTAAGCGGTGGATCACTCGGTTCTCGGG					3612	3643	32	504
GACTCTAAGCGGTGGATCACTCGGTTCTCGG					3612	3642	31	372
GACTCTAAGCGGTGGATCACTCGGTTCTCG					3612	3641	30	674
GACTCTAAGCGGTGGATCACTCGGTTCTC					3612	3640	29	747
GACTCTAAGCGGTGGATCACTCGGTTCT					3612	3639	28	388
GACTCTAAGCGGTGGATCACTCGGTTC					3612	3638	27	825
GACTCTAAGCGGTGGATCACTCGGTT					3612	3637	26	1146
GACTCTAAGCGGTGGATCACTCGGT					3612	3636	25	816
GACTCTAAGCGGTGGATCACTCGG					3612	3635	24	263
GACTCTAAGCGGTGGATCACTCG					3612	3634	23	1134
GACTCTAAGCGGTGGATCACTC					3612	3633	22	753
GACTCTAAGCGGTGGATCACT					3612	3632	21	571
GACTCTAAGCGGTGGATCAC					3612	3631	20	40
GACTCTAAGCGGTGGATCA					3612	3630	19	76
GACTCTAAGCGGTGGATC					3612	3629	18	510
GACTCTAAGCGGTGGAT					3612	3628	17	82
GACTCTAAGCGGTGGA					3612	3627	16	103
GACTCTAAGCGGTGG					3612	3626	15	21
5.8S rRNA rRF3 series
				CTTGGGTCTTCCCTTGGGTTCGTCTGTCTGAGGGTCGGAT	3728	3767	40	792
				TTGGGTCTTCCCTTGGGTTCGTCTGTCTGAGGGTCGGAT	3729	3767	39	1344
				TGGGTCTTCCCTTGGGTTCGTCTGTCTGAGGGTCGGAT	3730	3767	38	598
				GGGTCTTCCCTTGGGTTCGTCTGTCTGAGGGTCGGAT	3731	3767	37	89
				GGTCTTCCCTTGGGTTCGTCTGTCTGAGGGTCGGAT	3732	3767	36	45
				GTCTTCCCTTGGGTTCGTCTGTCTGAGGGTCGGAT	3733	3767	35	120
				TCTTCCCTTGGGTTCGTCTGTCTGAGGGTCGGAT	3734	3767	34	2593
				CTTCCCTTGGGTTCGTCTGTCTGAGGGTCGGAT	3735	3767	33	15725
				TTCCCTTGGGTTCGTCTGTCTGAGGGTCGGAT	3736	3767	32	17775
				TCCCTTGGGTTCGTCTGTCTGAGGGTCGGAT	3737	3767	31	12518
				CCCTTGGGTTCGTCTGTCTGAGGGTCGGAT	3738	3767	30	7269
				CCTTGGGTTCGTCTGTCTGAGGGTCGGAT	3739	3767	29	1462
				CTTGGGTTCGTCTGTCTGAGGGTCGGAT	3740	3767	28	960
				TTGGGTTCGTCTGTCTGAGGGTCGGAT	3741	3767	27	1396
				TGGGTTCGTCTGTCTGAGGGTCGGAT	3742	3767	26	1631
				GGGTTCGTCTGTCTGAGGGTCGGAT	3743	3767	25	426
				GGTTCGTCTGTCTGAGGGTCGGAT	3744	3767	24	1166
				GTTCGTCTGTCTGAGGGTCGGAT	3745	3767	23	595
				TTCGTCTGTCTGAGGGTCGGAT	3746	3767	22	511
				TCGTCTGTCTGAGGGTCGGAT	3747	3767	21	519
				CGTCTGTCTGAGGGTCGGAT	3748	3767	20	7715
				GTCTGTCTGAGGGTCGGAT	3749	3767	19	708
				TCTGTCTGAGGGTCGGAT	3750	3767	18	11482
				CTGTCTGAGGGTCGGAT	3751	3767	17	8518
				TGTCTGAGGGTCGGAT	3752	3767	16	16026
				GTCTGAGGGTCGGAT	3753	3767	15	2589
28S rRNA rRF5 series
TGTCGACCTCAGATCAGGCGAGACAACCCGCTGAATTTAA					4756	4795	40	10
TGTCGACCTCAGATCAGGCGAGACAACCCGCTGAATTTA					4756	4794	39	51
TGTCGACCTCAGATCAGGCGAGACAACCCGCTGAATTT					4756	4793	38	154
TGTCGACCTCAGATCAGGCGAGACAACCCGCTGAATT					4756	4792	37	1397
TGTCGACCTCAGATCAGGCGAGACAACCCGCTGAAT					4756	4791	36	2385
TGTCGACCTCAGATCAGGCGAGACAACCCGCTGAA					4756	4790	35	1336
TGTCGACCTCAGATCAGGCGAGACAACCCGCTGA					4756	4789	34	226
TGTCGACCTCAGATCAGGCGAGACAACCCGCTG					4756	4788	33	290
TGTCGACCTCAGATCAGGCGAGACAACCCGCT					4756	4787	32	5407
TGTCGACCTCAGATCAGGCGAGACAACCCGC					4756	4786	31	148
TGTCGACCTCAGATCAGGCGAGACAACCCG					4756	4785	30	45
TGTCGACCTCAGATCAGGCGAGACAACCC					4756	4784	29	164
TGTCGACCTCAGATCAGGCGAGACAACC					4756	4783	28	25
TGTCGACCTCAGATCAGGCGAGACAAC					4756	4782	27	112
TGTCGACCTCAGATCAGGCGAGACAA					4756	4781	26	3
TGTCGACCTCAGATCAGGCGAGACA					4756	4780	25	218
TGTCGACCTCAGATCAGGCGAGAC					4756	4779	24	35
TGTCGACCTCAGATCAGGCGAGA					4756	4778	23	170
TGTCGACCTCAGATCAGGCGAG					4756	4777	22	20
TGTCGACCTCAGATCAGGCGA					4756	4776	21	20
TGTCGACCTCAGATCAGGCG					4756	4775	20	534
TGTCGACCTCAGATCAGGC					4756	4774	19	498
TGTCGACCTCAGATCAGG					4756	4773	18	2
TGTCGACCTCAGATCAG					4756	4772	17	117
TGTCGACCTCAGATCA					4756	4771	16	127
TGTCGACCTCAGATC					4756	4770	15	2586
28S rRNA rRF3 series
				TGCGATCTATTGAGGCTTAGCCTCTGACTGGAAGGTTTGT	8725	8763	40	20911
				GCGATCTATTGAGGCTTAGCCTCTGACTGGAAGGTTTGT	8726	8763	39	869
				CGATCTATTGAGGCTTAGCCTCTGACTGGAAGGTTTGT	8727	8763	38	2121
				GATCTATTGAGGCTTAGCCTCTGACTGGAAGGTTTGT	8728	8763	37	5073
				ATCTATTGAGGCTTAGCCTCTGACTGGAAGGTTTGT	8729	8763	36	19085
				TCTATTGAGGCTTAGCCTCTGACTGGAAGGTTTGT	8730	8763	35	15144
				CTATTGAGGCTTAGCCTCTGACTGGAAGGTTTGT	8731	8763	34	36017
				TATTGAGGCTTAGCCTCTGACTGGAAGGTTTGT	8732	8763	33	1423580
				ATTGAGGCTTAGCCTCTGACTGGAAGGTTTGT	8733	8763	32	64906
				TTGAGGCTTAGCCTCTGACTGGAAGGTTTGT	8734	8763	31	21523
				TGAGGCTTAGCCTCTGACTGGAAGGTTTGT	8735	8763	30	5816
				GAGGCTTAGCCTCTGACTGGAAGGTTTGT	8736	8763	29	390952
				AGGCTTAGCCTCTGACTGGAAGGTTTGT	8737	8763	28	5624
				GGCTTAGCCTCTGACTGGAAGGTTTGT	8738	8763	27	337
				GCTTAGCCTCTGACTGGAAGGTTTGT	8739	8763	26	2816
				CTTAGCCTCTGACTGGAAGGTTTGT	8740	8763	25	26570
				TTAGCCTCTGACTGGAAGGTTTGT	8741	8763	24	29905
				TAGCCTCTGACTGGAAGGTTTGT	8742	8763	23	11158
				AGCCTCTGACTGGAAGGTTTGT	8743	8763	22	1735
				GCCTCTGACTGGAAGGTTTGT	8744	8763	21	1965
				CCTCTGACTGGAAGGTTTGT	8744	8763	20	6441
				CTCTGACTGGAAGGTTTGT	8745	8763	19	23872
				TCTGACTGGAAGGTTTGT	8746	8763	18	17351
				CTGACTGGAAGGTTTGT	8747	8763	17	22686
				TGACTGGAAGGTTTGT	8748	8763	16	8661
				GACTGGAAGGTTTGT	8749	8763	15	750
The sequences of 28S rRNA rRF5 series and rRF3 series were aligned to the 5' ends and 3' ends of the 28S rDNA gene (Genbank: AF291874.1) with perfect matches and one gap, respectively.
This gap was in between the 8,743 and 8,744 bp on the reference genome.

## Sheet: human
NR_046235.1
Gene	Start	End	Length
18S rRNA	3655	5523	1869
ITS1	5524	6601	1078	internal transcribed spacer 1
5.8S rRNA	6602	6757	156
ITS2	6758	7924	1167	internal transcribed spacer 2
28S rRNA	7925	12994	5070
Read sequence					Start	End	Length	Count
5.8S rRNA rRF5 series
TCGTACGACTCTTAGCGGTGGATCACTCGG					6596	6625	30	1
TCGTACGACTCTTAGCGGTGGATCACTCG					6596	6624	29	5
TCGTACGACTCTTAGCGGTGGATCACTC					6596	6623	28	4
TCGTACGACTCTTAGCGGTGGATCACT					6596	6622	27	4
TCGTACGACTCTTAGCGGTGGATCAC					6596	6621	26	15
TCGTACGACTCTTAGCGGTGGATCA					6596	6620	25	22
TCGTACGACTCTTAGCGGTGGATC					6596	6619	24	8
TCGTACGACTCTTAGCGGTGGAT					6596	6618	23	117
TCGTACGACTCTTAGCGGTGGA					6596	6617	22	49
TCGTACGACTCTTAGCGGTGG					6596	6616	21	2
TCGTACGACTCTTAGCGGTG					6596	6615	20	79
TCGTACGACTCTTAGCGGT					6596	6614	19	1
TCGTACGACTCTTAGCGG					6596	6613	18	5
5.8S rRNA rRF3 series
				TTCCTCCCGGGGCTACGCCTGTCT	6723	6746	24	6
				TCCTCCCGGGGCTACGCCTGTCT	6724	6746	23	2191
				CCTCCCGGGGCTACGCCTGTCT	6725	6746	22	122
				CTCCCGGGGCTACGCCTGTCT	6726	6746	21	591
				TCCCGGGGCTACGCCTGTCT	6727	6746	20	641
				CCCGGGGCTACGCCTGTCT	6728	6746	19	180
				CCGGGGCTACGCCTGTCT	6729	6746	18	134
				CGGGGCTACGCCTGTCT	6730	6746	17	379
				GGGGCTACGCCTGTCT	6731	6746	16	463
				GGGCTACGCCTGTCT	6732	6746	15	3
28S rRNA rRF5 series
CGCGACCTCAGATCAGACGTGGCGACCCGCTG					7925	7956	32	1
CGCGACCTCAGATCAGACGTGGCGACCCGCT					7925	7955	31	11
CGCGACCTCAGATCAGACGTGGCGACCCGC					7925	7954	30	26
CGCGACCTCAGATCAGACGTGGCGACCCG					7925	7953	29	103
CGCGACCTCAGATCAGACGTGGCGACCC					7925	7952	28	76
CGCGACCTCAGATCAGACGTGGCGACC					7925	7951	27	58
CGCGACCTCAGATCAGACGTGGCGAC					7925	7950	26	127
CGCGACCTCAGATCAGACGTGGCGA					7925	7949	25	581
CGCGACCTCAGATCAGACGTGGCG					7925	7948	24	1182
CGCGACCTCAGATCAGACGTGGC					7925	7947	23	557
CGCGACCTCAGATCAGACGTGG					7925	7946	22	2553
CGCGACCTCAGATCAGACGTG					7925	7945	21	16483
CGCGACCTCAGATCAGACGT					7925	7944	20	4871
CGCGACCTCAGATCAGACG					7925	7943	19	2511
CGCGACCTCAGATCAGAC					7925	7942	18	213
CGCGACCTCAGATCAGA					7925	7941	17	179
CGCGACCTCAGATCAG					7925	7940	16	57
CGCGACCTCAGATCA					7925	7939	15	1
28S rRNA rRF3 series
				GCGCTAAACCATTCGTAGACGACCTGCTTC	12885	12914	30	2
				CGCTAAACCATTCGTAGACGACCTGCTTC	12886	12914	29	277
				GCTAAACCATTCGTAGACGACCTGCTTC	12887	12914	28	1371
				CTAAACCATTCGTAGACGACCTGCTTC	12888	12914	27	78
				TAAACCATTCGTAGACGACCTGCTTC	12889	12914	26	2037
				AAACCATTCGTAGACGACCTGCTTC	12890	12914	25	4143
				AACCATTCGTAGACGACCTGCTTC	12891	12914	24	13020
				ACCATTCGTAGACGACCTGCTTC	12892	12914	23	1451
				CCATTCGTAGACGACCTGCTTC	12893	12914	22	27
				CATTCGTAGACGACCTGCTTC	12894	12914	21	32
				ATTCGTAGACGACCTGCTTC	12895	12914	20	12
